# Supplementary material for: Multi-criteria optimization for planning volumetric-modulated arc therapy for prostate cancer
Source: PLoS One. 2021 Sep 10;16(9):e0257216. doi: 10.1371/journal.pone.0257216 (PMC8432831; doi:10.1371/journal.pone.0257216)
Supplement: S1 Data — (XLSX) [file pone.0257216.s002.xlsx]

## Sheet: GTV
GTV		Volume	14.5	84.2	25.9	32.3	19.7	25.2	35.5	14.9	52.5	23.9	95.6	24.4	29.1	39.7	46.2	31.7	32.5	31.2	54.8	29.7	33.9	44.9	64.3	40.3	62.9	32.5	39.592	20.1563
	MCO	min dose	6943	6930	6941	6931	6987	6932	6927	6934	6584	6923	6904	6967	6868	6967	6934	6942	6882	6990	6801	6850	6979	6887	6985	6991	6933	6933	6922	83.1996
		mean dose	7075	7109	7079	7081	7112	7080	7081	7057	7153	7226	7100	7177	7063	7110	7100	7277	7134	7107	7082	7136	7194	7109	7110	7115	7115	7109	7122.44	51.9106
		max dose	7251	7290	7233	7267	7249	7215	7363	7190	7533	7053	7350	7376	7239	7304	7246	7088	7352	7255	7313	7310	7582	7276	7302	7304	7364	7290	7339.78	111.213
	Reopti	min dose	6818	6851	6861	6874	7056	6779	6937	6907	6797	6856	6716	6917	6778	6832	6803	6881	6751	6855	6788	6725	6861	6833	6694	6844	6712	6833	6784.78	80.6543
		mean dose	7127	7202	7233	7249	7576	7185	7495	7270	7148	7406	7108	7245	7139	7183	7162	7233	7182	7203	7145	7186	7297	7236	7156	7163	7137	7186	7189.44	113.342
		max dose	7268	7353	7457	7422	7396	7351	7314	7432	7308	7230	7271	7412	7278	7338	7340	7374	7324	7374	7327	7369	7498	7453	7317	7303	7303	7340	7363.11	66.3841
	Recalcul	min dose	4849	6872	6870	6896	7068	6806	6948	6890	6788	6875	6872	6895	6832	6925	6783	6836	6740	6916	6606	6790	6948	6846	6682	6806	6687	6846	6780.11	409.948
		mean dose	7108	7267	7249	7241	7398	7199	7314	7251	7163	7234	7267	7245	7136	7271	7141	6881	7191	7197	7152	7155	7275	7209	7147	7168	7144	7199	7182	94.0631
		max dose	7218	7422	7447	7428	7585	6806	7532	7379	7337	7404	7422	7401	7272	7448	7332	7233	7361	7397	7444	7309	7466	7359	7334	7321	7314	7379	7367.22	142.977

## Sheet: PTV
PTV		Volume	33.9	149.3	59.1	65.9	43.6	43.6	75.4	43.7	96.6	52.9	159.3	51.4	59.8	78	86.7	64.3	65.1	65.8	98.6	59	66.5	81	111.3	76.4	108.9	65.9	81.4	31.0657
	MCO	CI	0.96	1	1.01	1.02	1.05	1	1.02	0.96	1	0.95	1.01	1.12	0.99	1.01	1.02	1.03	1.09	1	0.98	1	1	1	0.98	0.98	0.98	1	1.00111	0.0375144
		min dose	6498.5	6443	6648	6666	6559	6217	6456	6722	3728	6441	6558	6448	6335	6262	6530	6454	6444	6441	6224	6265	6336	6127	5930	6241	6355	6441	6262.56	563.294
		mean dose	7073.6	7105	7080	7087	7105	7080	7091	7056	7533	7072	7573	7173	7059	7108	7095	7097	7134	7090	7087	7140	7186	7109	7108	7115	7118	7105	7120.78	128.447
		max dose	7303.7	7411	7307	7429	7433	7338	7468	7309	7121	7379	7100	7453	7329	7526	7416	7469	7419	7379	7428	7470	7912	7567	7541	7539	7720	7428	7552.78	164.362
		V70Gy(%)	90	95	95	95	95	95	95	90	90	90	95	95	90	95	95	95	95	90	90	95	95	95	95	95	95	95	93.8889	2.29129
		V60Gy(%)	100	100	100	100	100	100	100	100	99.5833	100	100	100	100	100	100	100	100	100	100	100	100	100	99.9991	100	100	100	99.9999	0.0833327
		V40Gy(%)	100	100	100	100	100	100	100	100	99.9974	100	100	100	100	100	100	100	100	100	100	100	100	100	100	100	100	100	100	0.00052
		V25Gy(%)_	100	100	100	100	100	100	100	100	100	100	100	100	100	100	100	100	100	100	100	100	100	100	100	100	100	100	100	0
		V12Gy(%)	100	100	100	100	100	100	100	100	100	100	100	100	100	100	100	100	100	100	100	100	100	100	100	100	100	100	100	0
		Gradient	1.28	1.87	1.69	1.53	1.45	1.43	1.61	1.51	1.76	1.46	2.03	1.42	1.56	1.57	1.62	1.49	1.52	1.51	1.81	1.41	1.48	1.52	1.61	1.47	1.62	1.52	1.55	0.162607
		D95%	6952.2	7000	7000	7000	7000	7000	7000	6977	6880	6977	7000	7000	6922	7000	7000	7000	7000	6901	6987	7000	7000	7000	7000	7000	7000	7000	6987.56	33.7112
		D5%	7170.4	7195	7159	7196	7191	7155	7197	7136	7291	7182	7198	7293	7150	7214	7179	7206	7248	7188	7217	7256	7320	7201	7201	7210	7236	7198	7230.78	45.4039
		HI_1	3.11714	2.78571	2.27143	2.8	2.72857	2.21429	2.81429	2.27143	5.87143	2.92857	2.82857	4.18571	3.25714	3.05714	2.55714	2.94286	3.54286	4.1	3.28571	3.65714	4.57143	2.87143	2.87143	3	3.37143	2.94286	3.4746	0.804625
		HI_2	1.03139	1.02786	1.02271	1.028	1.02729	1.02214	1.02814	1.02279	1.05974	1.02938	1.02829	1.04186	1.03294	1.03057	1.02557	1.02943	1.03543	1.04159	1.03292	1.03657	1.04571	1.02871	1.02871	1.03	1.03371	1.02943	1.03482	0.00821309
	Reopti	CI	1.05	1.03	1.18	1.2	1.4	1.01	1.19	1.03	1.03	1.04	0.98	1.21	1.12	1.05	1.07	1.2	1.18	1.14	1.05	1.02	1.09	1.05	0.95	0.96	0.96	1.05	1.04444	0.104294
		min dose	6624.1	6414	6421	6584	6650	6507	6467	6480	6536	6556	6127	6616	6553	6330	6355	6600	6536	6435	6467	6506	6475	6622	6124	6523	6552	6507	6471.11	135.232
		mean dose	7098.6	7185	7256	7246	7385	7164	7288	7235	7185	7202	7095	7234	7124	7157	7145	7210	7179	7174	7140	7180	7276	7221	7128	7137	7120	7180	7172.78	67.1067
		max dose	7260.8	7410	7473	7481	7636	7379	7537	7490	7538	7469	7319	7490	7340	7378	7363	7418	7402	7378	7374	7475	7541	7457	7380	7320	7323	7410	7405.56	87.8675
		V70Gy(%)	90	95	95	95	99.1509	90	95	90	90	90	90	95	90	90	90	95	95	90	90	90	95	95	90	90	90	90	91.6667	2.82434
		V60Gy(%)	100	100	100	100	100	100	100	100	100	100	100	100	100	100	100	100	100	100	100	100	100	100	100	100	100	100	100	0
		V40Gy(%)	100	100	100	100	100	100	100	100	100	100	100	100	100	100	100	100	100	100	100	100	100	100	100	100	100	100	100	0
		V25Gy(%)_	100	100	100	100	100	100	100	100	100	100	100	100	100	100	100	100	100	100	100	100	100	100	100	100	100	100	100	0
		V12Gy(%)	100	100	100	100	100	100	100	100	100	100	100	100	100	100	100	100	100	100	100	100	100	100	100	100	100	100	100	0
		Gradient	1.42	1.86	1.57	1.56	1.4	1.5	1.57	1.43	1.71	1.44	1.98	1.49	1.12	1.69	1.8	1.51	1.86	1.61	1.84	1.55	1.52	1.59	1.7	1.6	1.74	1.57	1.66778	0.185613
		D95%	6913.8	7000	7000	7000	7120	6896	7000	6906	6914	6898	6917	7000	6909	6904	6920	7000	7000	6893	6927	6912	7000	7000	6905	6917	6916	6917	6941.11	56.5788
		D5%	7181.4	7282	7384	7358	7520	7288	7416	7386	7242	7345	7187	7350	7228	7269	7273	7310	7354	7298	7265	7333	7376	7342	7240	7243	7219	7298	7296.67	78.1524
		HI_1	3.82286	4.02857	5.48571	5.11429	5.71429	5.6	5.94286	6.85714	4.68571	6.38571	3.85714	5	4.55714	5.21429	5.04286	4.42857	5.05714	5.78571	4.82857	6.01429	5.37143	4.88571	4.78571	4.65714	4.32857	5.04286	5.07937	0.760638
		HI_2	1.03871	1.04029	1.05486	1.05114	1.05618	1.05684	1.05943	1.0695	1.04744	1.0648	1.03903	1.05	1.04617	1.05287	1.05101	1.04429	1.05057	1.05876	1.04879	1.06091	1.05371	1.04886	1.04852	1.04713	1.04381	1.05057	1.05123	0.0076912
	Recalcul	CI	1.06	1.06	1.15	1.12	1.39	1	1.18	1.06	1.01	1.04	1.08	1.15	1.05	1.11	1.04	1.13	1.06	1.05	1	1	1.08	1.08	0.96	0.98	0.95	1.06	1.01778	0.0892412
		min dose	6583.7	6576	6454	6601	6754	6480	6549	6489	6576	6475	6333	6535	6553	6513	6530	6524	6576	6477	6208	6484	6579	6637	6440	6512	6423	6524	6481.78	102.831
		mean dose	7124.6	7240	7247	7234	7375	7177	7288	7209	7240	7200	7194	7224	7116	7242	7151	7212	7240	7167	7145	7135	7248	7187	7128	7141	7125	7200	7168.44	61.2045
		max dose	7289.5	7454	7479	7342	7585	7419	7549	7435	7454	7445	7414	7467	7314	7448	7336	7446	7454	7379	7529	7330	7470	7406	7338	7321	7323	7435	7394.44	78.2233
		V70Gy(%)	90	95	95	95	99.1488	90	95	90	90	90	95	95	90	95	90	95	95	90	90	90	95	95	90	90	90	90	91.6667	2.84384
		V60Gy(%)	100	100	100	100	100	100	100	100	100	100	100	100	100	100	100	100	100	100	100	100	100	100	100	100	100	100	100	0
		V40Gy(%)	100	100	100	100	100	100	100	100	100	100	100	100	100	100	100	100	100	100	100	100	100	100	100	100	100	100	100	0
		V25Gy(%)_	100	100	100	100	100	100	100	100	100	100	100	100	100	100	100	100	100	100	100	100	100	100	100	100	100	100	100	0
		V12Gy(%)	100	100	100	100	100	100	100	100	100	100	100	100	100	100	100	100	100	100	100	100	100	100	100	100	100	100	100	0
		Gradient	1.5	1.86	1.73	1.6	1.39	1.5	1.6	1.47	1.74	1.56	2.02	1.5	1.66	1.64	1.73	1.53	1.86	1.58	1.85	1.59	1.52	1.75	1.79	1.71	1.74	1.64	1.71	0.150934
		D95%	6917	7000	7000	7000	7128	6905	7000	6908	6906	6896	7000	7000	6921	7000	6920	7000	7000	6899	6921	6929	7000	7000	6915	6919	6918	6929	6944.56	55.9791
		D5%	7232.4	7358	7375	7352	7500	7309	7459	7348	7268	7353	7303	7338	7220	7363	7273	7319	7358	7292	7276	7248	7376	7269	7236	7255	7230	7309	7282.22	70.2385
		HI_1	4.50571	5.11429	5.35714	5.02857	5.31429	5.77143	6.55714	6.28571	5.17143	6.52857	4.32857	4.82857	4.27143	5.18571	5.04286	4.55714	5.11429	5.61429	5.07143	4.55714	5.37143	3.84286	4.58571	4.8	4.45714	5.07143	4.82381	0.681201
		HI_2	1.0456	1.05114	1.05357	1.05029	1.05219	1.05851	1.06557	1.06369	1.05242	1.06627	1.04329	1.04829	1.0432	1.05186	1.05101	1.04557	1.05114	1.05696	1.05129	1.04604	1.05371	1.03843	1.04642	1.04856	1.0451	1.05114	1.04863	0.00691332

## Sheet: Femurs
Femur_Lt.	MCO	mean dose	1208	2604	2049	1917	2604	2004	2233	1771	1991	1193	3082	1496	1372	1684	1887	1607	2180	1541	2821	1381	1827	1540	2314	1748	2388	1887	1971.11	498.657
		max dose	2535	3883	3654	3019	3883	3624	3529	2939	3461	2656	5055	2462	2933	3017	2941	2538	3349	3051	4193	2758	3423	2648	3376	2783	3555	3051	3237.33	604.744
	Reopti	mean dose	1011	2726	1765	1728	2726	1698	2234	1683	1909	1196	2730	2571	1288	1669	1931	1739	1944	1386	2559	1119	1682	1758	1995	1722	1736	1739	1766.78	495.724
		max dose	1933	3894	3313	2886	3894	2646	3294	2737	3449	2570	4082	7134	2642	2990	2908	2670	2870	3063	3847	2427	3175	2800	3203	2770	2636	2908	2976.78	967.195
	Recalcul	mean dose	790	2507	1970	1576	2507	1692	2172	1701	1751	1115	3056	1700	1318	1690	1789	1591	2048	1526	2648	1244	1563	1471	2305	1576	2116	1700	1833	513.699
		max dose	1646	3719	3482	2823	3719	2798	3226	2761	3138	2436	4664	2562	2666	2832	2717	2474	2862	2808	3957	2275	3023	2510	3294	2546	2989	2823	2918.22	614.375
Femur_Rt.	MCO	mean dose	1107	2179	2243	1628	2179	1986	2407	1649	1908	1732	3420	1499	1486	1944	1835	1515	2076	1164	2884	1302	1477	1354	2268	1890	2216	1890	1847.89	529.894
		max dose	2047	3404	3689	2438	3404	3201	3468	3165	3591	3020	4700	2410	2848	3094	2930	2387	3148	2519	3929	2761	3285	2385	3626	2756	3035	3094	3049.33	584.418
	Reopti	mean dose	996	2290	1393	1528	2290	1601	2028	1305	1948	1548	2546	1609	1405	1747	1820	1502	1712	1162	2590	1116	1308	1761	1996	1342	1806	1609	1643.67	425.575
		max dose	1808	3435	2397	2640	3435	2515	3418	2391	3603	2584	3983	2605	2603	2879	2911	2487	2585	2701	4006	2341	3076	2798	3095	2306	2921	2701	2869.89	537.878
	Recalcul	mean dose	751	3071	2249	2464	3071	1794	2248	1568	1823	1704	3046	1592	1451	1961	1879	1446	2021	1174	2697	1318	1374	1300	2264	1638	2006	1823	1754.67	611.267
		max dose	1463	4138	3526	2295	4138	2835	3200	2983	3362	3036	4669	2485	2629	2941	2809	2379	2853	2567	3807	2703	2985	2245	3575	2401	2775	2853	2879	701.109

## Sheet: Bladder
Bladder		Volume	380.1	143.2	93.3	171.6	68.8	99.7	99.5	235.8	252.4	107.9	163.6	233.7	270.4	112.7	205.3	127.4	192.9	779.6	104.2	355	77.9	211.9	74.3	241.9	337.3	171.6	263.889	149.713
	MCO	mean dose	633	4234	2766	2187	1947	2118	2881	1004	1715	1861	2845	1368	1043	2664	1615	4234	1229	564	1779	1004	2111	1074	3890	1491	1974	1861	1679.56	1028.2
		max dose	7303	7308	7238	7382	7433	7280	7468	7142	7504	7317	7573	7392	7329	7350	7395	7308	7270	7294	7246	7470	7570	7567	7154	7494	7720	7350	7420.56	140.003
		V70Gy(CC)	0.894092	12.1118	4.47617	3.50937	4.50015	6.76048	10.7431	0.462892	5.89458	4.15155	8.21976	2.04022	2.6096	6.31994	3.37478	3.72842	3.09167	4.72272	1.47349	6.60396	2.09673	3.89807	7.98175	4.09713	12.811	4.15155	5.19739	3.28
		V60Gy(CC)	1.73555	27.1294	10.1948	8.6869	8.72822	11.2033	18.8852	2.07002	9.62932	8.09772	13.3007	3.74485	4.72513	12.5347	7.61873	6.1646	6.84054	11.5763	4.41506	11.7992	4.14544	7.65879	15.8985	9.02623	23.2915	8.72822	10.5168	6.17728
		V40Gy(CC)	3.54215	56.0498	23.4827	20.497	16.4632	20.5749	31.9609	5.97562	16.4178	16.586	26.3203	9.19121	8.35971	26.927	15.5789	12.6564	15.3583	25.8731	10.8323	25.4107	11.5841	16.7033	32.7743	21.9691	55.0264	16.7033	23.9479	12.8959
		V25Gy(CC)	6.54797	75.3618	45.1016	35.901	25.7756	31.1223	44.0876	13.7596	24.2419	25.3423	46.1661	20.0435	13.632	43.6576	24.1737	23.4407	29.9473	49.9414	23.7996	49.454	24.5861	31.453	51.7937	50.246	106.044	31.1223	46.3628	21.1296
		V12Gy(CC)	11.3009	87.3061	76.9791	52.0225	44.6148	45.1457	61.0045	24.6144	34.9375	39.2006	73.4898	35.7896	22.5927	61.3331	34.2755	39.5257	53.2826	103.232	55.299	81.2031	45.8082	24.034	67.7997	97.1258	165.633	52.0225	77.0464	32.7953
	Reopti	mean dose	755	4396	3019	2307	2483	2574	3232	1059	1852	2204	3214	1598	1242	2830	1665	4396	1463	674	2321	1148	2500	1236	4049	1732	2161	2204	1920.44	1055.09
		max dose	7259	7341	7432	7403	7522	7327	7504	7376	7280	7359	7292	7391	7260	7326	7302	7341	7293	7360	7277	7315	7429	7393	7380	7295	7256	7341	7333.11	71.9335
		V70Gy(CC)	1.09693	15.8182	6.87431	5.71423	7.96257	7.77115	14.19	0.95911	5.71449	5.19415	8.15504	2.81212	3.12046	7.66198	4.21542	4.63782	4.65063	8.45874	2.38357	7.86684	3.04444	4.95441	9.12382	5.05094	13.4462	5.71423	6.55329	3.808
		V60Gy(CC)	2.16318	29.0965	12.0226	9.8639	12.1639	12.8969	21.4337	2.27237	9.88364	9.088	14.6322	5.21476	5.43845	13.844	8.23106	7.61868	9.53869	16.2537	6.01078	13.7825	5.67573	9.35019	16.9483	10.8669	25.9511	9.88364	12.7087	6.61647
		V40Gy(CC)	4.76588	58.907	26.7874	21.7342	22.3091	25.1894	36.0873	6.35367	17.4903	18.9372	32.1164	11.8628	9.95745	28.8978	16.4034	14.8872	21.62	33.5988	16.0118	29.6246	14.7769	19.4049	36.2533	27.1932	63.2228	21.7342	29.0785	13.9883
		V25Gy(CC)	8.98058	78.3125	54.0828	38.7302	38.1487	41.6708	52.3723	15.1431	27.3174	32.513	58.4178	25.2574	17.3439	47.662	25.1123	28.6485	40.6321	64.915	38.9301	58.9772	31.4405	35.8624	54.0931	62.3294	121.23	38.9301	56.4899	23.3509
		V12Gy(CC)	14.8382	88.3918	78.0751	53.6833	57.1378	58.784	68.1136	26.1732	39.1765	52.8999	77.7161	42.0489	28.2163	64.6281	34.5294	43.6282	62.5679	124.406	72.332	96.1489	54.4801	62.8817	67.8368	116.726	183.794	62.5679	93.4637	35.714
	Recalcul	mean dose	721	4398	2954	2274	2405	2441	3107	1078	1846	2112	3162	1618	1215	2688	1670	4398	1486	651	2284	1204	2462	1267	4001	1854	2192	2192	1933.44	1034.67
		max dose	7296	7427	7397	7432	7493	7348	7549	7339	7389	7367	7405	7356	7242	7402	7317	7427	7313	7328	7290	7261	7412	7311	7335	7295	7280	7348	7313.89	73.1363
		V70Gy(CC)	1.03623	15.5332	5.98096	4.88446	7.09143	7.25437	14.0039	0.874528	5.63326	4.82105	9.32794	2.5078	2.88653	7.16871	3.88192	4.17446	3.64041	6.45879	2.4913	7.34939	2.51923	4.68123	8.40014	4.95259	12.391	4.95259	5.87601	3.73611
		V60Gy(CC)	2.08882	29.9386	11.266	9.59039	11.9683	12.4253	21.7106	2.40941	10.0311	9.40759	14.9534	4.86636	5.63701	13.0142	7.96784	7.27197	8.83735	14.8346	5.90503	15.4173	5.14292	9.50335	16.9761	11.821	26.1038	10.0311	12.7268	6.77689
		V40Gy(CC)	4.62297	60.1988	26.5409	22.3344	21.8494	24.4695	35.9923	6.99165	17.7837	19.6856	31.2592	11.644	10.1954	27.8142	16.6312	14.7298	20.6688	32.4703	14.7169	33.4773	14.2045	21.636	34.9486	31.2283	65.1141	21.8494	29.8294	14.3554
		V25Gy(CC)	8.25743	76.502	50.0652	38.5164	35.772	38.7275	49.6949	16.2417	27.3444	31.2106	55.6218	25.4373	17.0235	44.7776	25.4076	28.2819	41.0175	63.0248	35.5254	66.0059	31.8747	18.8282	53.6913	72.2221	125.739	38.5164	56.4366	24.8316
		V12Gy(CC)	13.5592	86.6441	78.934	51.9136	55.5889	53.6954	61.0882	26.1536	38.9388	46.7151	76.3923	41.3985	27.1027	59.7307	34.9504	42.3992	64.4301	121.458	74.5979	99.75	54.4896	62.0263	67.6534	122.716	184.618	59.7307	94.6377	36.5337

## Sheet: Rectum
Rectum		Volume	131.9	157.3	196.8	182.9	117.4	107.3	125	139	147.3	173	125.1	120.5	124.4	135.9	155.5	136.2	114.7	136.3	172.4	127.6	128.8	132.3	113.2	122.2	106	131.9	128.167	23.7421
	MCO	mean dose	1915	2769	1922	2131	2050	2707	2281	1967	2247	1803	2359	2088	1872	2213	2522.6	1894	2079	2237	1356	2078	2298	2398	2270	2769	2622	2213	2234.11	330.932
		max dose	7191	7258	7294	7301	7244	7223	7318	7290	7232	7283	7315	7200	7089	7292	7346	7251	7217	7144	7286	7320	7411	7272	7203	7258	7280	7272	7265.67	66.2499
		V70Gy(CC)	0.761668	2.7211	5.25753	2.74668	1.64484	1.6967	5.85186	3.94304	0.871708	2.99453	1.18783	0.822948	0.137496	2.08313	2.91718	1.59644	0.583081	1.08603	1.8529	1.15862	3.18287	1.1098	1.4244	2.75325	2.2523	1.6967	1.71147	1.40369
		V60Gy(CC)	5.12065	13.5545	15.1825	9.80664	7.51416	6.58079	11.5917	11.0162	10.2923	8.90993	8.84212	7.00399	6.21645	10.1035	12.9911	6.61814	6.63343	8.43775	15.761	7.14524	11.0468	6.677	9.22972	9.14308	9.85029	9.14308	9.32492	2.82103
		V40Gy(CC)	14.6078	39.3477	31.362	27.0765	18.0518	15.5374	23.0034	21.7407	24.7362	19.8952	23.291	19.0426	16.562	24.9362	31.0137	17.9153	17.6781	21.4043	33.8832	19.0351	23.7244	22.3658	24.9957	21.0413	22.2646	22.2646	22.9325	5.93
		V25Gy(CC)	35.295	78.062	58.3748	64.3354	36.4241	31.6192	42.1369	40.7248	48.5959	40.3289	50.8535	38.2285	35.8053	51.3305	65.2309	41.1699	37.1583	50.1194	69.6391	42.4105	45.9561	68.5068	63.3242	43.3456	49.4721	45.9561	52.2147	12.6951
		V12Gy(CC)	77.5217	113.883	95.1933	110.01	67.756	65.866	78.0067	73.5673	96.6727	94.9479	77.5335	74.1227	67.2428	79.8721	109.84	73.4686	66.8163	88.9634	116.536	76.3002	81.7737	88.2172	84.5028	85.9866	74.811	79.8721	84.8785	15.1445
	Reopti	mean dose	2233	3250	2216	2721	2723	2505	2920	2315	2741	2235	2729	2488	2365	2708	3077	2396	2644	2643	2890	2621	2862	2697	3239	2900	3090	2708	2842.89	299.665
		max dose	7040	7123	7301	7218	7318	7053	7278	7227	7068	7118	7012	7170	7039	7149	7233	7090	7105	7100	7154	7118	7260	7198	7050	7103	7154	7123	7138	87.1291
		V70Gy(CC)	0.00492833	0.433641	2.01361	0.720496	2.20537	0.0312731	2.87155	1.32289	0.0665762	0.304895	0.000447385	0.306426	0.00533435	0.299604	0.540165	0.334052	0.157608	0.320794	0.853164	0.134742	1.96698	0.323096	0.14234	0.213353	0.12174	0.306426	0.470424	0.80055
		V60Gy(CC)	4.79983	11.5967	9.33907	8.74798	9.35325	8.00923	13.2	9.98797	9.11774	6.55164	10.5419	8.05619	7.26401	11.4193	12.2129	7.89105	10.2665	11.0275	22.2603	10.738	15.4646	10.4199	12.4728	10.5639	13.2944	10.4199	12.9453	3.37016
		V40Gy(CC)	15.5257	34.1548	20.7876	23.9847	25.3374	20.0953	27.3512	21.052	23.1852	16.3602	27.5396	22.5953	20.533	28.5779	31.4338	21.9287	27.4201	30.8615	45.6536	29.4591	36.5192	34.9485	37.8835	31.6698	31.9519	27.4201	34.0408	7.17549
		V25Gy(CC)	38.4061	60.0309	37.5185	50.1735	52.2594	43.7033	54.2253	40.0837	51.4625	37.8622	50.4752	50.6288	44.9188	52.6167	58.0094	47.0898	60.0382	67.2582	92.5685	63.3678	70.4859	70.6777	77.5526	73.7209	66.7414	52.6167	71.379	13.841
		V12Gy(CC)	64.1633	84.4321	53.2973	71.5777	68.4927	69.5073	72.6593	58.2684	73.563	61.6375	64.4568	67.0234	62.495	62.4425	76.1784	59.3847	75.7388	97.6629	122.863	88.1685	89.7767	89.8559	87.8129	90.0302	79.483	72.6593	91.2657	15.5177
	Recalcul	mean dose	2335	3327	2151	2733	2598	2573	2894	2322	2691	2281	2770	2488	2344	2714	3143	2362	2592	2588	2865	2567	2792	2946	3252	2913	3028	2691	2838.11	309.06
		max dose	7078	7176	7337	7241	7306	7107	7306	7205	7029	7137	7179	7170	7050	7225	7138	7172	7164	7095	7238	7076	7264	7226	7104	7125	7120	7170	7156.89	82.4321
		V70Gy(CC)	0.047669	0.526581	1.87149	0.856927	2.15666	0.0659293	2.84504	1.3602	0.00761537	0.34569	0.307774	0.535768	0.00939181	1.13369	0.315053	0.378217	0.301608	0.10537	1.69864	0.0521241	2.08034	0.673202	0.0163109	0.171803	0.243435	0.34569	0.593648	0.813727
		V60Gy(CC)	4.61172	10.9551	8.7059	7.70075	9.21687	7.36176	12.6454	9.65536	8.35991	6.24593	9.93003	7.33544	6.869	11.0671	11.3301	7.23964	9.23895	10.1071	19.0493	9.64397	13.9957	9.93699	13.6829	9.79451	11.5411	9.65536	11.8878	2.95665
		V40Gy(CC)	16.637	32.1507	19.6502	23.6292	23.3037	20.2535	26.3846	20.0124	20.9681	15.8304	26.8045	21.0311	19.7323	27.8612	29.3441	21.2262	26.0523	29.2294	43.5496	28.1385	33.7119	41.0716	37.8346	30.5238	29.9739	26.3846	33.3428	7.23296
		V25Gy(CC)	41.7917	64.9904	36.2359	52.1906	47.8826	48.5978	54.3675	41.3313	50.7188	38.4348	52.6567	47.6828	44.9174	53.7933	64.3462	48.2348	59.3412	65.857	96.1342	63.0451	69.9245	82.6823	75.5427	74.0695	66.8164	53.7933	72.6014	14.6224
		V12Gy(CC)	66.4119	87.507	52.7112	72.2748	67.1805	71.3992	73.0945	59.5491	75.6704	66.0454	64.9957	66.0048	62.5253	62.5781	77.9098	58.6413	73.9157	97.5468	122.345	87.3627	89.6909	93.1504	88.4789	93.9372	79.0099	73.0945	91.7153	15.6195
